# Supplementary material for: Plasma Neurofilament Light Chain (NF-L) Is a Prognostic Biomarker for Cortical Damage Evolution but Not for Cognitive Impairment or Epileptogenesis Following Experimental TBI
Source: Int J Mol Sci. 2022 Dec 2;23(23):15208. doi: 10.3390/ijms232315208 (PMC9736117; doi:10.3390/ijms232315208)
Supplement: Supplementary file 1 [file ijms-23-15208-s001.zip]

Archive with 1 entries (1 files):
- ijms-1981907-supplementary.pdf
